# Supplementary material for: Autologous Platelet Lysate Is an Alternative to Fetal Bovine Serum for Canine Adipose-Derived Mesenchymal Stem Cell Culture and Differentiation
Source: Animals (Basel). 2023 Aug 17;13(16):2655. doi: 10.3390/ani13162655 (PMC10451755; doi:10.3390/ani13162655)
Supplement: Supplementary file 1 [file animals-13-02655-s001.zip]

Archive with 1 entries (1 files):
- animals-2517089-supplementary.pdf
